# Supplementary material for: Prevalence of Tuberculosis among migrants under national screening programs: a systematic review and meta-analysis
Source: Glob Health Res Policy. 2025 Jun 23;10:24. doi: 10.1186/s41256-025-00424-y (PMC12183900; doi:10.1186/s41256-025-00424-y)
Supplement: Supplementary file 5 — Additional file 5. [file 41256_2025_424_MOESM5_ESM.xlsx]

## Sheet: Sheet1
Appendix 5. Analysis of the selected studies’ methodological quality–STROBE (n = 36)
Study	1a	1b	2	3	4	5	6a	6b	7	8	9	10	11	12a	12b	12c	12d	12e	13a	13b	13c	14a	14b	14c	15	16a	16b	16c	17	18	19	20	21	22	Score
Aldridge et al.[19]	+	+	+	+	-	+	+	+	+	+	+	+	+	+	+	-	-	+	+	-	+	+	+	+	+	+	+	+	+	+	+	-	-	+	28
Alyaquobi et al.[20]	+	+	+	+	+	+	+	+	+	+	+	+	+	+	+	-	-	-	-	-	-	-	+	+	+	+	-	+	+	+	+	-	+	-	24
Båtshake et al.[21]	+	-	+	+	-	-	+	+	+	+	-	+	-	+	+	-	-	-	-	-	-	+	-	+	+	+	-	+	+	+	+	+	-	+	20
Bennet et al.[22]	+	+	+	+	-	+	+	+	+	+	+	+	-	+	+	-	-	-	-	-	-	-	+	+	+	+	-	+	-	+	+	-	-	+	21
Berrocal0Almanza et al.[23]	+	+	+	+	+	+	-	+	+	+	+	+	+	+	-	-	-	-	-	-	-	-	-	+	+	+	+	+	+	+	+	-	-	+	22
Board et al.[24]	+	+	+	+	-	+	-	+	+	+	-	+	+	+	-	-	-	-	+	+	-	+	+	+	+	+	+	+	+	+	+	-	-	+	24
Bozorgmehr et al.[25]	+	+	+	+	-	+	+	+	+	+	+	+	+	+	+	-	+	-	+	-	+	+	+	+	+	+	+	+	+	+	+	+	+	+	30
Bright et al.[26]	+	+	+	+	+	+	+	+	+	+	+	-	+	+	+	+	+	+	+	-	-	+	-	+	+	+	+	+	+	+	+	+	-	+	29
Crawshaw et al.[27]	-	+	+	+	-	-	-	+	+	+	-	+	+	+	+	-	-	-	-	-	-	+	+	+	+	+	-	+	+	+	+	+	-	-	20
Dale et al.[28]	+	+	+	+	+	+	+	+	+	+	+	+	-	+	+	+	+	-	+	+	+	+	+	+	+	+	+	+	+	+	+	+	-	+	31
Douglas et al.[29]	+	+	+	+	+	+	+	+	+	+	+	+	-	+	+	+	+	+	+	-	-	+	-	+	+	+	+	+	+	+	+	+	-	+	29
Han et al.[30]	+	+	+	+	-	+	+	+	+	+	-	+	+	+	+	-	+	-	-	-	-	+	+	+	+	+	-	+	+	+	+	+	-	+	25
Kawatsu et al.[31]	+	+	+	+	-	+	+	+	+	+	+	+	+	+	+	-	-	-	-	-	-	+	+	+	+	+	+	+	+	+	+	+	-	+	26
Kristensen et al.[32]	+	+	+	+	+	+	+	+	+	+	+	+	+	+	+	-	+	-	+	+	-	+	+	+	+	+	+	+	+	+	+	+	-	+	30
Kumar et al.[33]	+	+	+	+	+	+	+	+	+	+	+	+	+	+	+	-	-	+	+	-	-	+	-	+	+	+	-	+	+	+	+	+	+	+	28
Kumar et al.[34]	+	+	+	+	+	+	+	+	+	+	+	+	+	+	+	-	-	-	+	-	-	+	+	+	+	+	-	+	+	+	+	+	+	+	28
Kumar et al.[35]	+	+	+	+	-	+	-	+	+	+	-	+	+	+	+	-	-	-	-	+	-	-	+	+	+	+	-	-	+	+	+	+	+	+	23
Lim et al.[36]	+	+	+	+	-	+	+	+	+	+	+	+	+	+	-	-	-	+	+	-	-	+	-	+	+	+	+	-	+	+	+	+	+	+	26
Liu et al.[37]	+	+	+	-	+	+	+	+	+	+	+	+	-	+	+	+	+	-	+	+	-	+	+	+	+	+	-	+	+	+	+	+	-	-	27
Lowenthal et al.[38]	+	+	+	+	+	+	+	+	+	+	+	+	-	+	+	+	+	-	+	+	-	+	+	+	+	+	-	+	+	+	+	+	-	+	29
Menezes et al.[39]	+	+	+	+	+	+	+	+	+	+	+	+	-	+	-	-	+	-	+	+	-	+	+	+	+	+	-	+	-	+	+	+	-	-	25
Nederby Öhd et al.[40]	+	+	+	+	-	+	+	+	+	+	+	+	-	+	+	-	-	-	-	-	-	+	-	+	+	+	+	+	+	+	+	+	-	+	24
Paulino et al.[41]	+	+	+	+	+	+	+	+	+	+	-	+	-	+	+	-	+	-	-	-	-	+	+	+	+	+	+	+	+	+	+	+	-	+	26
Prestileo et al.[42]	+	+	+	+	+	+	+	+	+	+	+	+	+	+	+	-	-	-	-	-	-	+	+	+	+	+	+	+	+	+	+	+	+	+	28
Severi et al.[43]	+	+	+	+	+	+	+	+	+	+	+	+	-	+	-	-	-	-	-	-	-	+	+	+	+	+	-	+	+	+	+	-	-	+	23
Stadtmüller et al.[44]	+	+	+	+	+	+	+	-	+	+	+	+	+	+	-	-	+	-	+	+	-	+	-	+	+	+	-	+	-	+	+	+	-	+	25
Stærke et al.[45]	+	+	+	+	-	+	+	+	+	+	+	+	+	+	+	+	+	-	+	+	+	+	+	+	+	+	+	+	+	+	+	+	-	+	31
Taylor et al.[46]	+	+	+	+	+	+	+	+	+	+	-	+	+	+	+	+	+	-	+	+	+	+	+	+	+	+	-	+	+	+	+	+	-	-	29
Toms et al.[47]	+	+	+	+	+	+	+	+	+	+	+	+	+	+	+	-	-	-	-	-	-	+	-	+	+	+	+	+	+	+	+	+	-	-	25
Trauer et al.[48]	+	+	+	+	+	+	+	+	+	+	+	+	+	+	+	-	+	-	-	-	-	-	+	+	+	+	+	+	+	+	+	+	+	+	28
Urban et al.[49]	+	+	+	+	+	+	+	+	+	+	+	+	+	+	-	-	-	-	-	-	-	+	+	+	+	+	-	-	+	+	+	+	+	+	25
Usdin et al.[50]	+	+	+	+	-	+	-	+	+	+	-	+	+	+	-	-	+	-	-	-	-	+	+	+	+	+	-	+	+	+	+	-	-	+	22
Wien et al.[51]	+	+	+	+	+	+	+	+	+	+	+	+	+	+	+	-	-	-	-	-	-	+	+	+	+	+	-	+	+	+	+	+	+	+	27
Wong et al.[52]	+	+	+	+	-	+	+	+	+	+	-	+	-	+	-	-	+	-	+	+	-	+	-	+	+	+	-	+	+	+	+	+	-	+	24
Yu et al.[53]	+	+	+	+	+	+	+	+	+	+	-	+	+	+	+	+	+	-	+	+	+	+	+	+	+	+	+	+	+	+	+	+	+	+	32
Yun et al.[54]	+	+	+	+	+	+	+	+	+	+	-	+	+	+	+	-	-	-	-	-	-	+	+	+	+	+	+	+	+	+	+	+	-	+	26
